# Supplementary material for: Enhancing De Novo Transcriptome Assembly by Incorporating Multiple Overlap Sizes
Source: ISRN Bioinform. 2012 Apr 23;2012:816402. doi: 10.5402/2012/816402 (PMC4417554; doi:10.5402/2012/816402)
Supplement: Supplementary file 1 — Figures S1~S4 show the relationship between optimum k's and coverage depth for four transcriptome sequences in different error rate. Table S1 shows the results on the simulated data executed by Euler-SR with k from 19 to 27, and by Euler-mix using Euler-SR as the underlying algorithm. Table S2 shows the results on the simulated data executed by ABySS with k from 19 to 35, and by Euler-mix using ABySS as the underlying algorithm. Table S3 shows the results on the simulated data executed by Edena with k from 19 to 35, and by Euler-mix using Edena as the underlying algorithm. [file 816402.f1.xls]

## Sheet: error0
cov_depth best_hash
8	15
8	17
8	19
16	17
16	19
32	15
32	17
32	19
32	21
32	23
32	25
32	27
64	15
64	17
64	19
64	21
64	23
64	25
64	27
64	29
64	31
128	15
128	17
128	19
128	21
128	23
128	25
128	27
128	29
128	31
128	33
256	15
256	17
256	19
256	21
256	23
256	25
256	27
256	29
256	31
256	33
256	35
512	15
512	17
512	19
512	21
512	23
512	25
512	27
512	29
512	31
512	33
512	35
1024	15
1024	17
1024	19
1024	21
1024	23
1024	25
1024	27
1024	29
1024	31
1024	33
1024	35
2048	15
2048	17
2048	19
2048	21
2048	23
2048	25
2048	27
2048	29
2048	31
2048	33
2048	35
4096	15
4096	17
4096	19
4096	21
4096	23
4096	25
4096	27
4096	29
4096	31
4096	33
4096	35
8192	15
8192	17
8192	19
8192	21
8192	23
8192	25
8192	27
8192	29
8192	31
8192	33
8192	35
16384	15
16384	17
16384	19
16384	21
16384	23
16384	25
16384	27
16384	29
16384	31
16384	33
16384	35

## Sheet: error03
cov_depth best_hash
16	15
16	17
16	19
32	15
32	17
32	19
32	21
32	23
32	25
32	27
64	15
64	17
64	19
64	21
64	23
64	25
64	27
64	29
64	31
128	15
128	17
128	19
128	21
128	23
128	25
128	27
128	29
128	31
128	33
256	15
256	17
256	19
256	21
256	23
256	25
256	27
256	29
256	31
256	33
512	21
512	23
512	25
512	27
512	29
512	31
512	33
512	35
1024	19
1024	21
1024	23
1024	25
1024	27
1024	29
1024	31
1024	33
1024	35
2048	29
2048	31
2048	33
2048	35
4096	31
4096	33
4096	35
8192	33
8192	35
16384	35

## Sheet: error06
cov_depth best_hash
8	15
16	15
32	15
32	17
32	19
32	21
32	23
32	25
32	27
64	15
64	17
64	19
64	21
64	23
64	25
64	27
64	29
64	31
128	15
128	17
128	19
128	21
128	23
128	25
128	27
128	29
128	31
256	25
256	27
256	29
256	31
256	33
512	19
512	23
512	25
512	27
512	29
512	31
512	33
512	35
1024	25
1024	27
1024	31
1024	33
1024	35
2048	31
2048	33
2048	35
4096	33
4096	35
8192	35

## Sheet: error09
cov_depth best_hash
16	15
16	17
16	19
16	21
32	15
32	17
32	19
32	21
32	23
32	25
64	15
64	17
64	19
64	21
64	23
64	25
64	27
64	29
64	31
128	15
128	17
128	19
128	21
128	23
128	25
128	27
128	29
128	31
128	33
256	21
256	23
256	25
256	27
256	29
256	31
256	33
512	25
512	27
512	29
512	31
512	33
1024	29
1024	31
1024	33
1024	35
2048	31
2048	33
2048	35
4096	33
4096	35

## Sheet: error12
cov_depth best_hash
16	19
32	15
32	17
32	19
32	21
32	23
32	25
64	15
64	17
64	19
64	21
64	23
64	25
64	27
64	29
128	21
128	23
128	25
128	27
128	29
128	31
128	33
256	17
256	19
256	21
256	23
256	25
256	27
256	29
256	31
256	33
512	25
512	27
512	29
512	31
512	33
512	35
1024	31
1024	33
1024	35
2048	31
2048	33
2048	35
4096	33
4096	35
8192	35

## Sheet: error15
cov_depth	best_hash
16	15
16	17
16	19
16	21
16	23
32	15
32	17
32	19
32	21
32	23
64	17
64	19
64	21
64	23
64	25
64	27
64	29
64	31
128	17
128	19
128	21
128	23
128	25
128	27
128	29
128	31
256	21
256	23
256	25
256	27
256	29
256	31
256	33
512	27
512	29
512	31
512	33
512	35
1024	31
1024	33
1024	35
2048	33
2048	35
4096	35
8192	35

## Sheet: error18
cov_depth	best_hash
16	15
16	17
16	19
32	19
32	21
32	23
64	15
64	17
64	19
64	25
64	27
128	17
128	19
128	23
128	25
128	27
128	29
256	21
256	27
256	29
256	31
256	33
512	27
512	29
512	31
512	33
512	35
1024	31
1024	33
1024	35
2048	33
2048	35
4096	35
8192	35

## Sheet: error21
cov_depth	best_hash
16	15
32	19
32	21
32	23
32	25
32	27
64	17
64	19
64	21
64	23
64	25
64	27
64	29
128	19
128	21
128	23
128	25
128	27
128	29
256	25
256	27
256	29
256	31
256	33
512	29
512	31
512	33
1024	31
1024	33
1024	35
2048	33
2048	35
4096	35
8192	35

## Sheet: error24
cov_depth	best_hash
32	15
32	17
32	19
32	21
64	15
64	17
64	19
64	21
64	23
64	25
64	27
128	21
128	23
128	25
128	27
128	29
128	31
256	27
256	29
256	31
256	33
512	29
512	31
512	33
1024	31
1024	33
1024	35
2048	33
2048	35
4096	35

## Sheet: error27
cov_depth	best_hash
16	15
16	17
16	19
32	17
32	19
32	21
32	23
32	25
64	17
64	19
64	21
64	23
64	25
64	29
128	21
128	23
128	25
128	27
128	29
128	31
256	27
256	29
256	31
256	33
512	29
512	31
512	33
1024	31
1024	33
1024	35
2048	35
4096	35
8192	35
16384	35

[truncated: 2 more sheets: error30, summary]
